# Supplementary material for: Comparison of the ABC/2 formula with computer-assisted volumetry of ischemic cerebellar stroke
Source: PLoS One. 2025 Aug 26;20(8):e0331296. doi: 10.1371/journal.pone.0331296 (PMC12380265; doi:10.1371/journal.pone.0331296)
Supplement: S2 — (XLSX) [file pone.0331296.s003.xlsx]

## Sheet: Sheet1
Case	ABC/2	Computer-assisted volumetry
1	42	37
2	43.1	44.1
3	50.92	50.6
4	38	42.2
5	51.3	61.7
6	24.8	27.6
7	13.5	16
8	33.8	27.4
9	28.24	22.8
10	6.5	4.2
11	6.6	6.03
12	2.3	3.52
13	1.8	2.67
14	44.35	43.6
15	11.59	10.6
16	6	6.83
17	5.3	5.97
18	14.45	7.48
19	2.5	2.21
20	0.86	1.82
21	6.7	5, 74
22	12.16	12.6
23	2.16	2.36
24	4.325	3.76
25	5.1	6.96
26	5.5	5.49
27	2.87	4.08
28	16.1	15.3
29	3.85	4.6
30	10.5	8.47
31	13.78	13.6
32	15.8	15.9
33	74.4	80
34	9.2	7.1
35	10.9	8.8
36	7.9	9.16
37	14.05	15.8
38	8.48	9.91
39	18.3	16.6
40	33.97	30.8
41	11.08	11
42	6.58	5.6
43	7.22	6.5
44	9.87	9.85
45	20.47	19.4
46	3.26	2.3
47	24.5	29.6
48	7.64	9.017
49	5.67	9.32
50	4.1	3.98
51	0.56	1.09
52	1.5	1.42
53	3.42	4.74
54	22.1	21.7
55	34.9	30.2
56	25.78	25.45
57	3.23	5.36
58	35.45	38
59	1.02	1.52
60	1.8	1.97
61	3.95	4.06
62	7.14	6.49
63	5.25	3.52
64	2.56	3.78
65	3.62	3.2
66	12.06	11.2
67	3.97	3.85
68	10.15	12.3
69	2.75	2.65
70	2.66	4.06
71	1.53	1.85
72	3.02	4.22
73	12.27	13.4
74	14.38	16.9
75	21.6	21.4
76	10.29	9.95
77	36.2	39.5
78	3.56	3.88
79	2.64	2.25
80	7	7.96
81	21.03	24.6
82	27.04	23.4
83	1.08	1.6
84	17.22	18.6
85	21.6	26.1
86	24.73	29.2
87	4.4	6
88	19.27	23
89	3.21	3.32
90	12.14	11.4
91	15.23	19.4
92	1.77	1.44
93	0.84	0.79
94	47.72	58
95	1.04	1.04
96	34.11	33.2
97	1.27	1.02
98	63.93	53.6
99	1.64	2.36
100	55.03	60.16
101	19.83	23.7
102	21.49	21.7
103	1.95	1.31
104	11.61	15.5
105	4.86	5.64
106	20.26	22.1
107	11.15	9.2
108	40.03	42.4
109	5.75	7.66
110	13.56	10
111	2.72	2.43
112	1.07	1.51
113	16.32	17.3
114	26.9	37.3
115	2.36	2.78
116	1.47	1.34
117	38.29	42.7
118	8.61	10.1
119	17.24	22.4
120	54.6	50.5
121	55.71	59.2
122	23.86	27.8
123	5.42	4.95
124	71.74	67.6
125	36.43	38.1
